# Supplementary material for: A Novel Conservation Genomic Strategy: Selection for the Probability of Offspring Heterozygosity
Source: Animals (Basel). 2025 Jul 28;15(15):2217. doi: 10.3390/ani15152217 (PMC12345495; doi:10.3390/ani15152217)
Supplement: Supplementary file 1 [file animals-15-02217-s001.zip]

Archive with 2 entries (2 files):
- Figures_S1_S3_S4_S5_new.pdf
- Figure_S2_New_toUpload.xlsx
