# Supplementary material for: A Novel Conservation Genomic Strategy: Selection for the Probability of Offspring Heterozygosity
Source: Animals (Basel). 2025 Jul 28;15(15):2217. doi: 10.3390/ani15152217 (PMC12345495; doi:10.3390/ani15152217)
Supplement: Supplementary file 1 [file animals-15-02217-s001.zip › Figure_S2_New_toUpload.xlsx]

## Sheet: POH
	1 M	1 M	1 M
	BP	BP	BP
	3	3	3
		Hobs
F	1 M, BP3	1 M, BP3	1 M, BP3
0	0.5	0.5	0.5
1	0.6667	0.6667	0.5
2	0.25	0.5833	0.8333
3	0.5833	0.3333	0.4167
4	0.3333	0.8333	0.3333
5	0.4167	0.5	0.3333
6	0.4167	0.8333	0.3333
7	0.75	0.4167	0.5
8	0.3333	1	0.5
9	0.75	0.4167	0.8333
10	0.4167	0.8333	0.4167
11	0.5833	0.5833	1
12	0.75	0.6667	0.5833
13	0.4167	0.5833	0.5
14	0.75	0.8333	0.75
15	0.5833	0.5	0.75
16	0.4167	0.8333	0.6667
17	0.6667	0.6667	0.75
18	0.5	0.75	0.6667
19	0.5833	0.4167	0.5833
20	0.5	0.5	0.4167
21	0.5833	0.25	0.75
22	0.8333	0.75	0.4167
23	0.5	0.75	0.8333
24	0.5	0.5833	0.25
25	0.4167	0.8333	1
26	0.6667	0.5	0.5833
27	0.75	0.6667	0.5833
28	0.6667	0.25	0.5833
29	0.5833	0.75	0.6667
30	0.5833	0.5	0.4167
31	0.4167	0.4167	0.1667
32	0.8333	0.4167	0.3333
33	0.4167	0.5	0.3333
34	0.5833	0.8333	0.3333
35	0.75	0.3333	0.75
36	0.3333	1	0.5
37	0.5	0.4167	0.75
38	0.6667	1	0.5
39	0.5833	0.75	0.4167
40	0.9167	0.4167	0.5
41	0.5	0.5833	0.4167
42	0.5833	0.5833	0.5833
43	0.9167	0.5833	0.5
44	0.0833	0.75	0.5833
45	1	0.8333	0.5
46	0.75	0.6667	0.4167
47	0.6667	0.5833	0.75
48	0.5833	0.4167	0.5
49	0.4167	0.75	0.75
50	0.5	0.3333	0.5

## Sheet: _xltb_storage_
XL Toolbox Settings
	export_preset	<?xml version="1.0" encoding="utf-16"?>_x000D_ <Preset xmlns:xsd="http://www.w3.org/2001/XMLSchema" xmlns:xsi="http://www.w3.org/2001/XMLSchema-instance">_x000D_ <Name>Tiff, 600 dpi, CMYK, White canvas, Color management</Name>_x000D_ <Dpi>600</Dpi>_x000D_ <FileType>Tiff</FileType>_x000D_ <ColorSpace>Cmyk</ColorSpace>_x000D_ <Transparency>TransparentCanvas</Transparency>_x000D_ <UseColorProfile>tr…
	export_path	D:\Attila\kutya\irasAnimals\revision\figs\Fig2.tif

## Sheet: Figure S2
		A	B	C	D	E	F	G	H	I	J	K	L	M	N	O	P	Q	R	S	T	U	V	W	X	Y	Z	AA	AB	AC	AD	AE	AF	AG	AH	AI	AJ	AK	AL	AM	AN	AO	AP	AQ	AR	AS
	1		F41						F42						F43						F44						F45						F46						F47
	2							Hexp=0.67	0.58=Hobs					Hexp=0.67	0.92=Hobs					Hexp=0.5	0.08=Hobs					Hexp=1.0	1.0=Hobs					Hexp=0.5	0.75=Hobs					Hexp=0.67	0.67=Hobs
	3
	4	mate pair 1						AB	AB					AB	AB					AB	AB					AB	AB					AA	BB					AB	AB
	5					AA	1	AB	AB			AA	1	AB	AB			AB	0.5	AB	BB			AA	1	AB	AB			AB	0.5	AB	AB			AA	1	AB	AB
	6					BB		AB	AB			BB		AB	AB			BB		BB	BB			BB		AB	AB			AB		AB	AB			BB		AB	AB
	7							AB	AB					AB	AB					BB	BB					AB	AB					BB	AA					AB	AB
	8
	9	mate pair 2						AA	AB					AA	AB					AA	AA					AB	AB					AA	AB					AA	BB
	10					AB	0.5	AB	AB			AB	0.5	AB	AB			AB	0.5	AB	BB			AA	1	AB	AB			AB	0.5	AB	AA			AB	0.5	AB	AB
	11					AB		AB	BB			AB		AB	BB			AB		AB	BB			BB		AB	AB			AB		AB	AB			AB		AB	AB
	12							BB	AA					BB	AB					BB	AA					AB	AB					BB	AB					BB	AA
	13
	14	mate pair 3						AA	AA					AA	AB					AA	AA					AB	AB					AA	AB					AA	BB
	15					AA	0.5	AA	AA			AA	0.5	AA	AB			AB	0.5	AB	BB			AA	1	AB	AB			AB	0.5	AB	AB			AB	0.5	AB	AB
	16					AB		AB	AA			AB		AB	BB			AB		AB	AA			BB		AB	AB			AB		AB	AB			AB		AB	BB
	17							AB	AB					AB	AB					BB	AA					AB	AB					BB	AB					BB	AB
	18	sum # exp obs
	19						#exp			#obs			#exp			#obs			#exp			#obs			#exp			#obs			#exp			#obs			#exp			#obs			#exp	SUM		#obs
	20						3	AA		4			3	AA		0			2	AA		5			0	AA		0			3	AA		2			2	AA		1			13	AA		12
	21						8	AB		7			8	AB		11			6	AB		1			12	AB		12			6	AB		9			8	AB		8			48	AB		48
	22						1	BB		1			1	BB		1			4	BB		6			0	BB		0			3	BB		1			2	BB		3			11	BB		12
	Figure S2. Figure 2 in Excel format. Simulations with one SNP. A1-3: plots of HOBS values in POH-selection. Different colors of the lines represents diferent simulations , B: Steps of simulation with 1 SNP at generations F41-47. The green arrow and the green horizontal bars show the zoomed-in section of A1. Hobs: observed heterozygosity. Generation: subsequent pools of offspring generated from th…
